# Supplementary material for: Epidemiological, etiological, and serological characteristics of hand, foot, and mouth disease in Guizhou Province, Southwest China, from 2008 to 2023
Source: PLoS Negl Trop Dis. 2025 Aug 18;19(8):e0013394. doi: 10.1371/journal.pntd.0013394 (PMC12360654; doi:10.1371/journal.pntd.0013394)
Supplement: S1 Table — (XLSX) [file pntd.0013394.s001.xlsx]

## Sheet: Sheet1
S1 Table. Reported Cases of HFMD by Gender, Age Group, and Population in Guizhou Province, China, from 2008 to 2023.
Variable	2008	2009	2010	2011	2012	2013	2014	2015	2016	2017	2018	2019	2020	2021	2022	2023
Number of population in Guizhou Province	3762869	3788584	3798007	3474257	3467772	3485169	3501893	3836898	3529438	3556152	3580025	3621953	3627785	3626610	3852554	3851981
HFMD Reported Cases	6506	12544	31250	23618	56490	43122	50879	33719	40045	32489	36706	31645	29639	27312	27226	29953
Mild cases	6506	12312	30913	23059	55217	42106	49674	32843	39123	31715	36037	31191	29472	26929	26975	29826
Severe cases	0	212	315	532	1220	1007	1184	862	913	767	668	451	166	379	250	126
Deaths	0	20	22	27	53	9	21	14	9	7	1	3	1	4	1	1
Incidence rate/105	17.29	33.11	82.28	67.98	162.9	123.73	145.29	90.25	113.46	91.36	102.53	87.37	81.7	75.31	70.67	77.76
Sex
Male (%)	4309（66.23)	8009（63.85）	19573（62.63)	14945（63.28)	35513（62.87)	26556（61.58)	31220（61.36)	20642（61.22)	24519（61.23）	19589（60.29）	22332（60.84）	19000（60.04）	17016（57.41)	15798（57.84)	16003(58.78)	18027(60.18)
Female (%)	2197（33.76)	4535（36.15）	11677（37.37)	8673（36.72)	20977（37.13)	16566（38.42)	19659（38.64)	13077（38.78)	15526（38.77）	12900（39.71）	14374（39.16）	12645（39.96）	12623（42.59)	11514（42.16)	11223(41.22)	11926(39.82)
Male-to-female ratio	2	1.8	1.7	1.7	1.7	1.6	1.6	1.6	1.6	1.5	1.6	1.5	1.3	1.4	1.4	1.5
Population classifcation
Scattered children cases(%)	4004（61.54）	8363（66.66）	21126（67.60)	18117（76.71)	44485（78.75)	36907（85.59)	41567（81.70)	28450（84.37)	32484（81.12）	26740（82.30）	29063（79.18）	25505（80.60）	22076（74.48)	18416（67.43)	18052(66.3)	20337(67.9)
Kindergarten children cases(%)	1972（30.31)	3363（26.81）	8263（26.44)	4609（19.51)	9538（16.88)	4948（11.47)	7723（15.18)	4503（13.35)	6474（16.17）	4793（14.75）	6593（17.96）	5108（16.142）	6467（21.82)	7601（27.83)	7953(29.21)	8172(27.28)
School students cases(%）	503 （7.73）	751 （5.99）	1748（5.59)	791（3.35)	2297（4.06)	1194（2.77)	1491（2.93)	697（2.07)	978 （2.44）	835 （2.57）	920 （2.51）	888 （2.81）	933（3.15)	1192（4.36)	1062(3.91)	1263(4.22)
Other facilities cases(%）	27 （0.41）	68 （0.54）	113（0.36)	101（0.43)	170（0.30)	73 （0.17)	98 （0.19)	69 （0.20)	109 （0.27）	121（0.372）	130 （0.35）	144 （0.46）	163（0.55)	103（0.38)	159(0.58)	181(0.60)
Age (incidence)(%)
0-2	3152（48.46）	6683（53.28）	19878（63.61）	15787（66.84）	36735（65.01）	31745（73.64）	34506（67.82）	24924（71.98）	27487（68.64）	22928（70.60）	25894（70.57）	22484（71.49）	19649（66.38）	15888（58.32）	16105（59.17）	18305（61.23）
3-5	2652（40.77）	4758（37.93）	9046（28.95）	6500（27.52）	16147（28.57）	9424（21.86）	13716（26.96）	8368（24.17）	10723（26.78）	8007（24.65）	9134（24.89）	7239（23.02）	8469（28.61）	9287（34.09）	9220（33.88）	9619（32.18）
6-8	458（7.04）	669（5.33）	1354（4.33）	862（3.65）	2343（4.15）	1253（2.91）	1840（3.62）	916（2.65）	1332（3.33）	1039（3.20）	1183（3.22）	1233（3.92）	981（3.31）	1510（5.54）	1283（4.71）	1318（4.41）
≥9	243（3.74）	434（3.46）	971（3.11）	471（1.99）	1286（2.28）	686（1.59）	820（1.61）	420（1.21）	503（1.26）	504（1.55）	483（1.32）	496（1.58）	502（1.70）	557（2.04）	609（2.24）	653（2.18）
As the majority of cases involved children under the age of 14, only the occupations of these children (such as scattered, Kindergarten, or school) were categorized. Scattered children: the group of children were not in school or kindergarten, but living in scattered locations. Kindergarten children: the group of children aged 3 to 6 who attended kindergarten for preschool educatio. School studen…
