# Supplementary material for: Epidemiological, etiological, and serological characteristics of hand, foot, and mouth disease in Guizhou Province, Southwest China, from 2008 to 2023
Source: PLoS Negl Trop Dis. 2025 Aug 18;19(8):e0013394. doi: 10.1371/journal.pntd.0013394 (PMC12360654; doi:10.1371/journal.pntd.0013394)
Supplement: S2 Table — (XLSX) [file pntd.0013394.s002.xlsx]

## Sheet: Sheet1
S2 Table. Summary of information on 80 isolates associated with HFMD cases in Guizhou Province, China, from 2008 to 2023.
Serial number	Sample number	Case type	Collection Year	Serotype	Genotype
1	GZ2016/001/CV-A6	Mild case	2016	CV-A6	D3a
2	GZ2016/002/CV-A6	Mild case	2016	CV-A6	D3a
3	GZ2016/003/CV-A6	Mild case	2016	CV-A6	D3a
4	GZ2020/001/CV-A6	Severe case	2020	CV-A6	D3a
5	GZ2020/002/CV-A6	Severe case	2020	CV-A6	D3a
6	GZ2020/003/CV-A6	Severe case	2020	CV-A6	D3a
7	GZ2020/004/CV-A6	Severe case	2020	CV-A6	D3a
8	GZ2020/005/CV-A6	Severe case	2020	CV-A6	D3a
9	GZ2020/006/CV-A6	Severe case	2020	CV-A6	D3a
10	GZ2022/001/CV-A6	Mild case	2022	CV-A6	D3a
11	GZ2022/002/CV-A6	Mild case	2022	CV-A6	D3a
12	GZ2022/003/CV-A6	Mild case	2022	CV-A6	D3a
13	GZ2022/004/CV-A6	Mild case	2022	CV-A6	D3a
14	GZ2022/005/CV-A6	Mild case	2022	CV-A6	D3a
15	GZ2022/006/CV-A6	Severe case	2022	CV-A6	D3a
16	GZ2023/001/CV-A6	Severe case	2023	CV-A6	D3a
17	GZ2023/002/CV-A6	Severe case	2023	CV-A6	D3a
18	GZ2023/003/CV-A6	Mild case	2023	CV-A6	D3a
19	GZ2023/004/CV-A6	Severe case	2023	CV-A6	D3a
20	GZ2023/005/CV-A6	Severe case	2023	CV-A6	D3a
21	GZ2014/001/CV-A10	Mild case	2014	CV-A10	C
22	GZ2014/002/CV-A10	Mild case	2014	CV-A10	C
23	GZ2014/003/CV-A10	Mild case	2014	CV-A10	C
24	GZ2014/004/CV-A10	Mild case	2014	CV-A10	C
25	GZ2014/005/CV-A10	Severe case	2014	CV-A10	C
26	GZ2014/006/CV-A10	Mild case	2014	CV-A10	C
27	GZ2015/001/CV-A10	Severe case	2015	CV-A10	C
28	GZ2015/002/CV-A10	Mild case	2015	CV-A10	C
29	GZ2015/003/CV-A10	Mild case	2015	CV-A10	C
30	GZ2016/001/CV-A10	Mild case	2016	CV-A10	C
31	GZ2016/002/CV-A10	Mild case	2016	CV-A10	C
32	GZ2023/001/CV-A10	Severe case	2023	CV-A10	C
33	GZ2023/002/CV-A10	Severe case	2023	CV-A10	C
34	GZ2023/003/CV-A10	Severe case	2023	CV-A10	C
35	GZ2023/004/CV-A10	Severe case	2023	CV-A10	C
36	GZ2023/005/CV-A10	Severe case	2023	CV-A10	C
37	GZ2023/006/CV-A10	Severe case	2023	CV-A10	C
38	GZ2023/007/CV-A10	Mild case	2023	CV-A10	C
39	GZ2023/008/CV-A10	Severe case	2023	CV-A10	C
40	GZ2023/009/CV-A10	Severe case	2023	CV-A10	C
41	GZ2012/001/CV-A16	Mild case	2012	CV-A16	B1b
42	GZ2012/002/CV-A16	Mild case	2012	CV-A16	B1b
43	GZ2012/003/CV-A16	Mild case	2012	CV-A16	B1b
44	GZ2012/004/CV-A16	Mild case	2012	CV-A16	B1a
45	GZ2012/005/CV-A16	Mild case	2012	CV-A16	B1a
46	GZ2013/001/CV-A16	Mild case	2013	CV-A16	B1b
47	GZ2013/002/CV-A16	Mild case	2013	CV-A16	B1b
48	GZ2013/003/CV-A16	Mild case	2013	CV-A16	B1b
49	GZ2013/004/CV-A16	Mild case	2013	CV-A16	B1b
50	GZ2013/005/CV-A16	Mild case	2013	CV-A16	B1b
51	GZ2013/006/CV-A16	Mild case	2013	CV-A16	B1b
52	GZ2013/007/CV-A16	Mild case	2013	CV-A16	B1b
53	GZ2014/001/CV-A16	Mild case	2014	CV-A16	B1b
54	GZ2014/002/CV-A16	Mild case	2014	CV-A16	B1b
55	GZ2014/003/CV-A16	Mild case	2014	CV-A16	B1b
56	GZ2016/001/CV-A16	Mild case	2016	CV-A16	B1b
57	GZ2016/002/CV-A16	Mild case	2016	CV-A16	B1b
58	GZ2016/003/CV-A16	Mild case	2016	CV-A16	B1b
59	GZ2023/001/CV-A16	Mild case	2023	CV-A16	B1a
60	GZ2023/002/CV-A16	Mild case	2023	CV-A16	B1a
61	GZ2012/001/EV-A71	Mild case	2012	EV-A71	C4a
62	GZ2013/001/EV-A71	Severe case	2013	EV-A71	C4a
63	GZ2013/002/EV-A71	Severe case	2013	EV-A71	C4a
64	GZ2013/003/EV-A71	Severe case	2013	EV-A71	C4a
65	GZ2013/004/EV-A71	Severe case	2013	EV-A71	C4a
66	GZ2013/005/EV-A71	Severe case	2013	EV-A71	C4a
67	GZ2013/006/EV-A71	Severe case	2013	EV-A71	C4a
68	GZ2013/007/EV-A71	Mild case	2013	EV-A71	C4a
69	GZ2013/008/EV-A71	Mild case	2013	EV-A71	C4a
70	GZ2014/001/EV-A71	Mild case	2014	EV-A71	C4a
71	GZ2014/002/EV-A71	Mild case	2014	EV-A71	C4a
72	GZ2014/003/EV-A71	Mild case	2014	EV-A71	C4a
73	GZ2014/004/EV-A71	Severe case	2014	EV-A71	C4a
74	GZ2014/005/EV-A71	Mild case	2014	EV-A71	C4a
75	GZ2016/001/EV-A71	Mild case	2016	EV-A71	C4a
76	GZ2016/002/EV-A71	Mild case	2016	EV-A71	C4a
77	GZ2016/003/EV-A71	Mild case	2016	EV-A71	C4a
78	GZ2016/004/EV-A71	Mild case	2016	EV-A71	C4a
79	GZ2023/001/EV-A71	Severe case	2023	EV-A71	C4a
80	GZ2023/002/EV-A71	Severe case	2023	EV-A71	C4a
